# Supplementary material for: Distinct promoter methylation patterns of LKB1 in the hamartomatous polyps of Peutz-Jeghers syndrome and its potential in gastrointestinal malignancy prediction
Source: Orphanet J Rare Dis. 2020 Aug 15;15:208. doi: 10.1186/s13023-020-01502-9 (PMC7429683; doi:10.1186/s13023-020-01502-9)
Supplement: Supplementary file 1 — Additional file 1. [file 13023_2020_1502_MOESM1_ESM.xls]

## Sheet: P-J polyps methylation
Sample No./CpG No.	1	2	3	4	5	6	7	8	9	10	11	12	13	14	15	16	17	18	19	20	21	Ave Meth Ratio (Percentage)	Meth Pattern
7	5*	5	6	6	6	6	6	6	6	6	6	6	6	6	6	6	6	6	6	6	5	59	Hemi
9	10	10	10	9	10	10	10	10	10	10	10	10	10	10	10	10	10	9	9	9	9	97.619	Hyper
11	4	3	3	3	3	3	3	3	3	3	3	3	3	3	3	3	3	3	3	3	3	30.4762	Hemi
12	5	5	5	5	5	5	5	4	5	5	6	5	5	6	5	5	3	5	5	5	4	49.0476	Hemi
22	4	4	3	4	4	4	4	4	4	4	4	3	4	4	4	4	4	4	4	4	4	39.0476	Hemi
26	5	5	5	5	5	5	5	4	5	5	5	5	5	5	5	4	4	5	5	5	5	48.5714	Hemi
27	4	4	4	4	3	4	4	5	5	5	5	5	5	5	5	5	5	5	5	5	4	45.7143	Hemi
29	3	3	3	3	3	3	3	3	3	3	3	3	3	3	3	3	3	3	3	3	3	30	Hemi
30	5	5	5	4	5	5	5	5	5	6	6	5	5	5	5	5	5	5	5	5	5	50.4762	Hemi
32	6	6	6	6	6	6	6	6	6	6	6	6	6	6	6	6	6	6	5	6	6	59.5238	Hemi
34	4	4	4	4	4	4	5	4	4	4	4	5	4	4	4	4	4	4	2	4	4	40	Hemi
36	6	6	6	6	6	6	6	6	6	6	6	6	6	6	6	6	6	6	6	6	5	59.5238	Hemi
37	8	8	8	8	8	8	3	3	6	6	3	6	6	6	6	6	6	6	6	5	5	60.4762	Hemi
38	3	3	4	4	4	4	5	5	5	5	5	5	5	5	5	5	5	5	5	4	5	45.7143	Hemi
39	9	9	9	9	9	9	9	9	9	9	9	9	9	9	10	6	9	9	8	9	10	89.0476	Hyper
51	0	0	0	0	0	0	0	0	0	0	0	0	0	0	0	0	0	0	0	0	0	0	Hypo
52	7	7	6	7	7		7	7	7	7	7	7	5	7	7	7	7	7	5	7	7	67.5	Hemi
53	4	4	5	5	6	5	5	5	5	5	5	5	5	4	5	5	4	6	4	5	4	48.0952	Hemi
54	2	2	2	2	2	2	2	2	2	2	2	2	2	2	2	2	3	2	2	1	2	20	Hypo
55	6	6	6	6	7	6	7	7	7	7	6	7	7	8	7	7	7	7	7	7	7	67.619	Hemi
56	10	10	9	9	8	9	9	9	9	8	9	9	9	7	9	9	6	8	9	9	9	87.1429	Hyper
57	0	0	0	0	0	0	0	0	0	0	0	0	0	0	0	0	0	0	0	1	0	0.47619	Hypo
58	4	6	5	5	5	5	5	5	4	6	5	5	5	5	4	5	5	5	4	5	4	48.5714	Hemi
59	3	4	4	4	5	5	5	4	5	5	5	5	5	5	5	5	6	6	6	6	6	49.5238	Hemi
60	4	4	3	3	3	3	3	3	3	3	3	3	2	3	3	3	3	3	3	3	3	30.4762	Hemi
61	6	5	6	5	5	5	4	5	4	5	5	5	5	5	5	5	4	5	5	5	5	49.5238	Hemi
62	9	9	10	9	10	10	10	10	10	10	10	10	9	10	10	10	10	10	9	10	10	97.619	Hyper
63	1	1	1	1	1	1	1	1	1	1	1	1	1	1	2	2	1	1	1	1	1	10.9524	Hypo
64	2	2	2	2	2	2	3	2	2	2	2	2	3	3	3	3	3	3	3	3	3	24.7619	Hypo
65	5	5	5	6	6	6	6	6	6	6	6	6	6	6	6	6	7	5	5	5	5	57.1429	Hemi
66	2	3	2	2	2	2	2	2	2	2	2	2	2	2	2	2	2	2	2	2	2	20.4762	Hypo
67	9	9	10	10	10	10	10	10	10	10	10	10	10	9	10	10	10	9	10	8	9	96.6667	Hyper
68	7	7	9	9	9	9	9	9	9	8	9	9	9	8	8	9	9	9	9	9	9	86.6667	Hyper
69	9	9	9	9	9	9	8	10	10	10	9	10	10	10	10	10	10	10	10	10	10	95.7143	Hyper
70	10	10	10	10	10	10	10	10	10	10	10	10	10	10	10	10	9	10	10	10	10	99.5238	Hyper
71	0	2	0	0	0	0	0	0	0	0	0	0	0	0	0	0	0	0	0	0	0	0.952381	Hypo
72	1	1	1	1	1	1	1	1	1	1	1	1	1	1	1	1	0	1	1	1	1	9.52381	Hypo
73	4	4	4	4	4	4	4	4	5	4	4	4	5	4	4	4	4	4	4	4	4	40.9524	Hemi
74	4	4	3	3	3	3	3	3	4	3	3	3	3	3	3	3	3	3	3	3	2	30.9524	Hemi
75	4	4	4	3	3	3	3	3	3	3	3	3	3	3	3	3	3	1	3	3	3	30.4762	Hemi
76	0	0	0	0	0	0	0	0	0	0	0	0	0	0	0	0	0	0	0	0	1	0.47619	Hypo
77	4	4	5	5	5	5	5	5	5	5	5	5	5	5	5	6	4	4	4	4	3	46.6667	Hemi
78	0	0	1	1	1	1	1	1	1	1	1	1	1	1	1	1	1	2	1	1	1	9.52381	Hypo
79	2	2	2	2	2	2	2	2	2	2	2	2	2	2	2	2	2	2	2	2	3	20.4762	Hypo
80	1	1	2	1	1	1	1	1	1	1	1	1	1	1	1	1	1	1	1	0	1	10	Hypo
81	2	2	2	2	1	2	2	2	2	2	2	2	2	2	2	2	2	2	2	2	2	19.5238	Hypo
82	7	7	6	6	7	7	7	7	7	7	7	7	7	7	7	6	8	7	7	8	8	70	Hemi
83	6	5	6	6	6	6	6	6	6	6	5	6	6	6	6	6	6	6	6	6	6	59.0476	Hemi
84	0	0	0	0	0	0	0	0	0	0	0	0	0	0	0	0	0	0	0	0	0	0	Hypo
85	3	3	3	3	3	3	3	3	3	3	3	3	3	3	3	3	3	3	4	3	4	30.9524	Hemi
*Note: 10 monoclonal PCR amplicon was sequenced for each sample, and the listed numbers are methylated clones per each CpG site.

## Sheet: Control methylation
Sample No./CpG No.	1	2	3	4	5	6	7	8	9	10	11	12	13	14	15	16	17	18	19	20	21	Ave Meth Ratio (Percentage)
4	2*	0	0	0	0	0	0	0	0	0	0	0	0	0	0	0	0	1	1	1	1	2
7	0	0	0	0	0	0	0	0	0	0	0	0	0	0	0	0	0	0	0	0	1	0.47619
8	0	0	0	0	0	0	0	0	0	0	1	0	1	0	0	1	0	0	0	0	0	1.42857
10	0	0	0	0	0	0	2	0	0	0	0	0	0	0	0	0	0	0	0	0	0	0.952381
11	0	0	0	0	0	1	0	0	0	0	0	0	0	0	0	0	0	0	0	0	0	0.47619
13	0	0	0	0	0	0	0	0	0	0	0	0	0	0	0	0	0	0	0	1	0	0.47619
14	0	0	0	1	0	0	0	0	0	0	0	0	0	0	0	0	0	1	0	0	0	0.952381
15	0	0	0	1	0	0	0	0	0	0	0	0	0	0	0	0	0	0	0	0	0	0.47619
16	1	1	0	0	0	0	0	0	0	0	0	0	0	0	0	0	0	0	0	0	0	0.952381
17	0	0	0	0	0	0	0	0	0	0	0	0	0	0	0	0	0	0	0	0	0	0
19	0	1	0	0	0	0	1	0	0	0	0	0	0	0	0	0	0	0	0	0	1	1.42857
20	0	0	0	0	0	0	0	0	0	0	0	0	0	0	0	0	1	0	0	0	0	0.47619
21	0	0	0	0	0	0	0	0	0	0	0	0	0	0	0	1	1	0	0	0	0	0.952381
22	0	0	0	0	0	0	0	0	0	0	0	0	1	0	0	0	0	0	0	0	1	0.952381
23	0	0	0	0	0	0	0	0	0	0	0	0	0	0	0	0	0	0	0	0	0	0
24	1	1	0	1	0	0	0	0	0	1	0	1	0	0	0	0	0	0	0	0	0	2.38095
25	0	0	0	0	0	1	0	0	0	0	0	0	0	0	0	0	0	0	0	0	0	0.47619
26	0	0	0	0	0	0	0	0	0	0	0	0	0	0	0	0	0	0	0	0	0	0
28	0	0	0	0	0	0	0	0	0	0	0	0	0	0	0	0	0	0	0	0	0	0
29	0	0	0	0	0	0	0	0	0	0	0	0	0	0	0	0	0	0	0	1	0	0.47619
31	0	0	0	0	0	0	0	0	0	1	0	0	0	0	0	0	0	0	0	0	0	0.47619
32	0	0	0	0	1	0	0	0	0	0	0	0	0	0	0	0	0	0	0	0	0	0.47619
36	0	0	0	0	0	0	0	0	0	0	0	0	0	0	0	0	0	0	0	0	0	0
37	0	0	0	0	0	0	0	0	0	0	1	0	0	1	0	0	0	0	0	0	0	0.952381
38	0	0	0	0	0	0	0	0	0	0	2	0	0	0	0	0	0	0	0	1	0	1.42857
40	1	0	0	0	0	0	0	0	0	0	1	0	0	0	0	0	0	0	0	0	0	0.952381
41	0	0	0	0	0	0	0	0	0	0	0	0	0	0	0	0	0	0	0	0	0	0
42	1	0	0	0	0	0	0	0	0	0	0	0	0	0	1	0	0	0	0	0	0	0.952381
43	0	0	0	0	0	0	0	0	0	0	0	0	0	0	0	0	0	0	0	0	0	0
44	0	0	0	0	1	0	0	0	0	0	0	0	0	0	0	0	0	0	0	0	0	0.47619
45	0	0	0	0	0	0	0	0	0	0	0	0	0	0	0	0	0	0	0	0	0	0
46	0	0	0	0	0	0	0	0	0	1	0	0	0	0	0	0	0	0	0	1	1	1.42857
49	0	0	1	0	0	0	0	0	0	0	0	0	0	0	0	0	0	0	0	1	0	0.952381
50	0	0	0	0	0	0	0	0	0	0	0	0	0	0	0	0	0	0	0	0	0	0
51	7	7	0	0	7	7	0	0	0	0	0	0	0	0	0	0	0	0	0	1	0	13.8095
53	0	0	0	0	0	0	0	0	0	0	0	0	0	0	0	0	0	1	0	0	0	0.47619
54	0	0	0	0	0	0	0	0	0	0	0	0	0	0	0	0	0	1	0	0	0	0.47619
55	0	0	0	0	0	0	0	0	0	0	0	1	0	1	0	0	0	0	0.1	0	0	1
N1	0	0	0	0	0	0	0	0	0	0	0	0	0	0	0	0	0	0	0	0	0	0
N10	1	2	2	1	1	1	1	1	1	1	1	0	1	1	1	2	1	1	1	1	1	10.9524
N11	1	1	0	0	0	0	0	0	0	1	0	0	0	0	0	0	0	0	0	0	0	1.42857
N13	0	1	0	0	0	0	1	0	0	0	1	0	0	0	0	1	0	1	0	0	0	2.38095
N15	0	0	0	0	0	0	0	0	0	0	0	0	0	0	0	0	0	0	0	0	0	0
N16	0	0	0	0	0	0	0	0	0	1	0	0	0	0	0	0	0	0	0	0	0	0.47619
N17	1	1	1	0	0	0	1	1	0	0	0	2	0	0	0	0	0	0	0	0	0	3.33333
N18	0	0	0	0	0	0	0	0	0	0	0	0	0	0	0	0	0	0	0	0	0	0
N3	1	1	1	1	1	1	1	1	1	1	1	1	1	1	1	1	1	1	1	1	1	10
N4	0	0	0	0	1	0	0	0	0	0	0	0	0	0	0	0	0	1	0	0	0	0.952381
N8	2	0	1	1	2	2	2	2	2	2	2	2	2	2	4	2	3	3	3	3	4	21.9048
N9	1	1	2	3	2	1	2	2	2	2	2	2	2	2	2	2	2	2	2	2	1	18.5714
*Note: 10 monoclonal PCR amplicon was sequenced for each sample, and the listed numbers are methylated clones per each CpG site.

## Sheet: PJS info
Sample No.	LKB1 germline mutation	Age	Sex	Polyp location	Family History	GI malignancies	LKB1 Meth level
7	Yes	7	M	Colon	No	No	58.5714
9	Yes	29	M	Intestine	No	No	97.619
11	Yes	32	F	Intestine	No	No	30.4762
12	No	42	M	Colon	Yes	No	49.0476
22	Yes	21	M	Intestine	No	No	39.0476
26	Yes	29	M	Intestine	No	No	48.5714
27	Yes	30	M	Intestine	No	Yes	45.7143
29	Yes	39	M	Intestine	Yes	No	30
30	Yes	34	F	Intestine	No	No	50.4762
32	Yes	10	M	Intestine	Yes	No	59.5238
34	No	13	F	Intestine	No	No	40
36	No	22	M	Intestine	Yes	No	59.5238
37	No	35	F	Intestine	Yes	No	60.4762
38	Yes	45	F	Intestine	Yes	Yes	45.7143
39	Yes	11	M	Colon	No	No	89.0476
51	Yes	31	F	Intestine	No	No	0
52	No	26	F	Intestine	No	No	67.5
53	Yes	35	M	Intestine	Yes	No	48.0952
54	Yes	35	F	Intestine	No	No	20
55	Yes	27	F	Intestine	No	No	67.619
56	Yes	17	F	Colon	Yes	No	87.1429
57	Yes	32	F	Intestine	Yes	Yes	0.47619
58	No	31	M	Intestine	Yes	No	48.5714
59	Yes	17	F	Intestine	No	No	49.5238
60	Yes	35	F	Colon	Yes	No	30.4762
61	Yes	19	M	Intestine	Yes	No	49.5238
62	Yes	22	M	Intestine	Yes	No	97.619
63	Yes	15	M	Colon	No	No	10.9524
64	Yes	17	M	Intestine	No	Yes	24.7619
65	Yes	19	F	Stomach	No	No	57.1429
66	No	52	F	Colon	No	No	20.4762
67	Yes	27	F	Colon	Yes	No	96.6667
68	Yes	14	M	Colon	Yes	No	86.6667
69	Yes	13	M	Colon	No	No	95.7143
70	Yes	23	F	Intestine	Yes	No	99.5238
71	No	26	F	Intestine	No	No	0.952381
72	Yes	18	M	Intestine	Yes	No	9.52381
73	Yes	26	M	Intestine	Yes	No	40.9524
74	Yes	35	M	Colon	Yes	No	30.9524
75	No	55	M	Colon	Yes	No	30.4762
76	Yes	33	M	Intestine	Yes	Yes	0.47619
77	No	71	M	Stomach	Yes	No	46.6667
78	No	30	M	Intestine	Yes	No	9.52381
79	Yes	18	M	Intestine	No	Yes	20.4762
80	Yes	8	M	Colon	Yes	No	10
81	Yes	22	F	Intestine	No	No	19.5238
82	No	57	F	Colon	Yes	No	70
83	No	6	M	Colon	Yes	No	59.0476
84	Yes	33	M	Colon	Yes	Yes	0
85	Yes	29	M	Intestine	No	Yes	30.9524

## Sheet: Control info
Sample No.	Age	Sex	Biopsy location	LKB1 Meth Level
4	49	M	Colon	2.85714
7	30	F	Intestine	0.47619
8	45	M	Colon	1.42857
10	45	M	Colon	0.952381
11	52	M	Colon	0.47619
13	56	M	Colon	0.47619
14	49	M	Colon	0.952381
15	45	M	Colon	0.47619
16	52	M	Colon	0.952381
17	28	M	Intestine	0
19	28	M	Colon	1.42857
20	43	F	Colon	0.47619
21	55	M	Colon	0.952381
22	49	F	Colon	0.952381
23	51	F	Colon	0
24	43	M	Colon	2.38095
25	40	F	Colon	0.47619
26	42	F	Colon	0
28	48	F	Colon	0
29	28	M	Intestine	0.47619
31	43	M	Intestine	0.47619
32	32	F	Colon	0.47619
36	42	M	Colon	0
37	20	M	Colon	0.952381
38	20	F	Intestine	1.42857
40	36	M	Colon	0.952381
41	39	F	Colon	0
42	32	M	Colon	0.952381
43	37	M	Colon	0
44	35	F	Colon	0.47619
45	35	M	Colon	0
46	27	M	Colon	1.42857
49	30	M	Colon	0.952381
50	22	M	Intestine	0
51	60	M	Colon	13.8095
53	85	M	Colon	0.47619
54	25	M	Colon	0.47619
55	51	M	Colon	1
N1	60	M	Colon	0
N10	65	M	Colon	10.9524
N11	56	M	Colon	1.42857
N13	81	M	Colon	2.38095
N15	79	F	Colon	0
N16	70	M	Colon	0.47619
N17	59	F	Colon	3.33333
N18	42	M	Colon	0
N3	85	M	Colon	10
N4	72	F	Colon	0.952381
N8	46	M	Colon	21.9048
N9	57	F	Colon	18.5714
